# Supplementary material for: The Impact of Posterior Occlusal Support Recovery by Dental Implant Treatment on the Survival of Remaining Teeth: A Long-Term Retrospective Study
Source: J Clin Med. 2025 Dec 18;14(24):8939. doi: 10.3390/jcm14248939 (PMC12734046; doi:10.3390/jcm14248939)
Supplement: Supplementary file 1 [file jcm-14-08939-s001.zip]

Archive with 2 entries (2 files):
- YJTable S1.xlsx
- YJTable S2.xlsx
