# Supplementary material for: The Impact of Posterior Occlusal Support Recovery by Dental Implant Treatment on the Survival of Remaining Teeth: A Long-Term Retrospective Study
Source: J Clin Med. 2025 Dec 18;14(24):8939. doi: 10.3390/jcm14248939 (PMC12734046; doi:10.3390/jcm14248939)
Supplement: Supplementary file 1 [file jcm-14-08939-s001.zip › YJTable S1.xlsx]

## Sheet: Supple T1
Supplementary Table 1. Risk ratios and risk differences of tooth loss (Asterisk indicates statistically significant difference (p < 0.05))
Outcome	Exposure	Risk ratio (95%CI)	P Value	Risk difference (95%CI)	P Value
Tooth loss (≥3)	Eichner B (reference: Eichner A)	1.480 (1.061, 2.065)	0.021 *	0.140 (-0.005, 0.284)	0.058
Tooth loss (≥2)	Eichner B (reference: Eichner A)	1.132 (0.896, 1.429)	0.298	0.073 (-0.066, 0.212)	0.305
Tooth loss (≥1)	Eichner B (reference: Eichner A)	1.193 (0.999, 1.425)	0.051	0.124 (-0.002, 0.251)	0.054
Adjusted for age and gender
