# Supplementary material for: The Impact of Posterior Occlusal Support Recovery by Dental Implant Treatment on the Survival of Remaining Teeth: A Long-Term Retrospective Study
Source: J Clin Med. 2025 Dec 18;14(24):8939. doi: 10.3390/jcm14248939 (PMC12734046; doi:10.3390/jcm14248939)
Supplement: Supplementary file 1 [file jcm-14-08939-s001.zip › YJTable S2.xlsx]

## Sheet: Suppl T2
Supplementary Table 2. Negative binomial regression model for the number of teeth lost (continuous value)
Outcome	Variables	Incidence rate ratio	95%CI	P Value
Number of teeth lost	Age	1.021	1.004-1.037	0.010*
	Sex	0.957	0.721-1.271	0.763
	(reference: female)
	Eichner B	1.147	0.854-1.540	0.362
	(reference: Eichner A)
